# Supplementary material for: Fanconi Anemia germline variants as susceptibility factors in aplastic anemia, MDS and AML
Source: Oncotarget. 2017 Dec 16;9(2):2050–7. doi: 10.18632/oncotarget.23328 (PMC5788620; doi:10.18632/oncotarget.23328)
Supplement: Supplementary file 2 [file oncotarget-09-2050-s002.xlsx]

## Sheet: Sheet1
chr	start	end	targetID	gene
chr13	32890521	32890740	1	BRCA2
chr13	32893116	32893313	2	BRCA2
chr13	32893302	32893489	3	BRCA2
chr13	32899029	32899229	4	BRCA2
chr13	32899218	32899400	5	BRCA2
chr13	32900033	32900254	6	BRCA2
chr13	32900243	32900376	7	BRCA2
chr13	32900557	32900776	8	BRCA2
chr13	32903517	32903732	9	BRCA2
chr13	32904953	32905172	10	BRCA2
chr13	32906230	32906438	11	BRCA2
chr13	32906427	32906604	12	BRCA2
chr13	32906655	32906823	13	BRCA2
chr13	32906812	32907035	14	BRCA2
chr13	32907024	32907245	15	BRCA2
chr13	32907234	32907462	16	BRCA2
chr13	32907453	32907633	17	BRCA2
chr13	32910326	32910441	18	BRCA2
chr13	32910430	32910635	19	BRCA2
chr13	32910624	32910764	20	BRCA2
chr13	32910753	32910969	21	BRCA2
chr13	32910958	32911157	22	BRCA2
chr13	32911146	32911284	23	BRCA2
chr13	32911273	32911497	24	BRCA2
chr13	32911486	32911657	25	BRCA2
chr13	32911646	32911791	26	BRCA2
chr13	32911780	32911971	27	BRCA2
chr13	32911960	32912179	28	BRCA2
chr13	32912168	32912381	29	BRCA2
chr13	32912274	32912489	30	BRCA2
chr13	32912479	32912656	31	BRCA2
chr13	32912645	32912834	32	BRCA2
chr13	32912820	32912955	33	BRCA2
chr13	32912944	32913093	34	BRCA2
chr13	32913082	32913294	35	BRCA2
chr13	32913283	32913468	36	BRCA2
chr13	32913457	32913528	37	BRCA2
chr13	32913517	32913712	38	BRCA2
chr13	32913701	32913904	39	BRCA2
chr13	32913893	32913987	40	BRCA2
chr13	32913976	32914165	41	BRCA2
chr13	32914154	32914281	42	BRCA2
chr13	32914270	32914409	43	BRCA2
chr13	32914398	32914596	44	BRCA2
chr13	32914585	32914802	45	BRCA2
chr13	32914791	32915006	46	BRCA2
chr13	32914995	32915186	47	BRCA2
chr13	32915175	32915338	48	BRCA2
chr13	32918549	32918750	49	BRCA2
chr13	32918722	32918903	50	BRCA2
chr13	32920770	32920991	51	BRCA2
chr13	32920980	32921115	52	BRCA2
chr13	32928830	32929020	53	BRCA2
chr13	32929009	32929232	54	BRCA2
chr13	32929221	32929430	55	BRCA2
chr13	32930591	32930751	56	BRCA2
chr13	32931688	32931910	57	BRCA2
chr13	32931899	32932086	58	BRCA2
chr13	32936626	32936840	59	BRCA2
chr13	32937274	32937491	60	BRCA2
chr13	32937480	32937677	61	BRCA2
chr13	32944470	32944667	62	BRCA2
chr13	32944656	32944866	63	BRCA2
chr13	32945042	32945193	64	BRCA2
chr13	32945182	32945380	65	BRCA2
chr13	32950750	32950972	66	BRCA2
chr13	32953376	32953591	67	BRCA2
chr13	32953580	32953753	68	BRCA2
chr13	32953869	32954085	69	BRCA2
chr13	32954017	32954225	70	BRCA2
chr13	32954214	32954340	71	BRCA2
chr13	32968659	32968868	72	BRCA2
chr13	32968857	32969075	73	BRCA2
chr13	32971014	32971221	74	BRCA2
chr13	32972204	32972414	75	BRCA2
chr13	32972403	32972485	76	BRCA2
chr13	32972474	32972700	77	BRCA2
chr13	32972689	32972912	78	BRCA2
chr17	59760624	59760756	79	BRIP1
chr17	59760745	59760939	80	BRIP1
chr17	59760928	59761118	81	BRIP1
chr17	59761107	59761317	82	BRIP1
chr17	59761305	59761519	83	BRIP1
chr17	59763182	59763347	84	BRIP1
chr17	59763336	59763531	85	BRIP1
chr17	59770717	59770927	86	BRIP1
chr17	59793188	59793391	87	BRIP1
chr17	59793380	59793587	88	BRIP1
chr17	59820291	59820511	89	BRIP1
chr17	59821787	59821982	90	BRIP1
chr17	59853581	59853796	91	BRIP1
chr17	59853785	59853938	92	BRIP1
chr17	59857537	59857752	93	BRIP1
chr17	59858172	59858394	94	BRIP1
chr17	59861492	59861668	95	BRIP1
chr17	59861657	59861848	96	BRIP1
chr17	59870893	59871112	97	BRIP1
chr17	59876346	59876563	98	BRIP1
chr17	59876552	59876688	99	BRIP1
chr17	59878461	59878643	100	BRIP1
chr17	59878632	59878848	101	BRIP1
chr17	59885645	59885848	102	BRIP1
chr17	59885837	59885983	103	BRIP1
chr17	59885972	59886163	104	BRIP1
chr17	59924406	59924628	105	BRIP1
chr17	59926450	59926656	106	BRIP1
chr17	59934272	59934430	107	BRIP1
chr17	59934419	59934631	108	BRIP1
chr17	59937090	59937307	109	BRIP1
chr17	59938734	59938950	110	BRIP1
chrX	153991036	153991236	111	DKC1
chrX	153993098	153993316	112	DKC1
chrX	153993654	153993869	113	DKC1
chrX	153994099	153994329	114	DKC1
chrX	153994448	153994649	115	DKC1
chrX	153994638	153994706	116	DKC1
chrX	153995191	153995414	117	DKC1
chrX	153995492	153995714	118	DKC1
chrX	153996518	153996745	119	DKC1
chrX	153997414	153997612	120	DKC1
chrX	153998967	153999181	121	DKC1
chrX	154001306	154001526	122	DKC1
chrX	154002819	154003041	123	DKC1
chrX	154003397	154003619	124	DKC1
chrX	154004424	154004648	125	DKC1
chrX	154004997	154005219	126	DKC1
chr16	89804957	89805181	127	FANCA
chr16	89805251	89805466	128	FANCA
chr16	89805488	89805718	129	FANCA
chr16	89805769	89806000	130	FANCA
chr16	89806234	89806430	131	FANCA
chr16	89806419	89806582	132	FANCA
chr16	89807128	89807334	133	FANCA
chr16	89809162	89809388	134	FANCA
chr16	89811244	89811475	135	FANCA
chr16	89811405	89811600	136	FANCA
chr16	89812904	89813129	137	FANCA
chr16	89813155	89813381	138	FANCA
chr16	89814960	89815189	139	FANCA
chr16	89816043	89816268	140	FANCA
chr16	89816243	89816458	141	FANCA
chr16	89818519	89818657	142	FANCA
chr16	89824898	89825121	143	FANCA
chr16	89828351	89828437	144	FANCA
chr16	89831099	89831327	145	FANCA
chr16	89831316	89831532	146	FANCA
chr16	89833508	89833719	147	FANCA
chr16	89836074	89836256	148	FANCA
chr16	89836245	89836467	149	FANCA
chr16	89836500	89836724	150	FANCA
chr16	89836842	89837048	151	FANCA
chr16	89838016	89838235	152	FANCA
chr16	89839599	89839828	153	FANCA
chr16	89842115	89842334	154	FANCA
chr16	89845143	89845323	155	FANCA
chr16	89845285	89845481	156	FANCA
chr16	89846130	89846338	157	FANCA
chr16	89846328	89846403	158	FANCA
chr16	89849210	89849432	159	FANCA
chr16	89849369	89849586	160	FANCA
chr16	89851091	89851304	161	FANCA
chr16	89851296	89851513	162	FANCA
chr16	89857782	89857991	163	FANCA
chr16	89858192	89858417	164	FANCA
chr16	89858400	89858574	165	FANCA
chr16	89858784	89858986	166	FANCA
chr16	89862292	89862512	167	FANCA
chr16	89865384	89865585	168	FANCA
chr16	89865499	89865714	169	FANCA
chr16	89865909	89866130	170	FANCA
chr16	89869591	89869812	171	FANCA
chr16	89871663	89871824	172	FANCA
chr16	89874626	89874845	173	FANCA
chr16	89877045	89877270	174	FANCA
chr16	89877296	89877513	175	FANCA
chr16	89880809	89881027	176	FANCA
chr16	89882212	89882419	177	FANCA
chrX	14861520	14861731	178	FANCB
chrX	14861720	14861918	179	FANCB
chrX	14861907	14862126	180	FANCB
chrX	14862482	14862678	181	FANCB
chrX	14862667	14862870	182	FANCB
chrX	14862815	14863041	183	FANCB
chrX	14863030	14863213	184	FANCB
chrX	14863202	14863414	185	FANCB
chrX	14868601	14868824	186	FANCB
chrX	14871066	14871287	187	FANCB
chrX	14871277	14871353	188	FANCB
chrX	14875886	14876101	189	FANCB
chrX	14877249	14877468	190	FANCB
chrX	14882652	14882852	191	FANCB
chrX	14882841	14883050	192	FANCB
chrX	14883039	14883171	193	FANCB
chrX	14883160	14883383	194	FANCB
chrX	14883372	14883484	195	FANCB
chrX	14883473	14883644	196	FANCB
chr9	97863828	97864026	197	FANCC
chr9	97864015	97864137	198	FANCC
chr9	97869174	97869398	199	FANCC
chr9	97869362	97869579	200	FANCC
chr9	97873471	97873608	201	FANCC
chr9	97873512	97873741	202	FANCC
chr9	97873656	97873872	203	FANCC
chr9	97873860	97873957	204	FANCC
chr9	97876833	97877062	205	FANCC
chr9	97879510	97879735	206	FANCC
chr9	97887316	97887518	207	FANCC
chr9	97888704	97888932	208	FANCC
chr9	97897586	97897801	209	FANCC
chr9	97912171	97912390	210	FANCC
chr9	97933279	97933497	211	FANCC
chr9	97934258	97934476	212	FANCC
chr9	98002917	98003113	213	FANCC
chr9	98009652	98009859	214	FANCC
chr9	98011351	98011578	215	FANCC
chr3	10070251	10070473	216	FANCD2
chr3	10074367	10074559	217	FANCD2
chr3	10074548	10074678	218	FANCD2
chr3	10076088	10076284	219	FANCD2
chr3	10076313	10076519	220	FANCD2
chr3	10076758	10076982	221	FANCD2
chr3	10077937	10078056	222	FANCD2
chr3	10080912	10081123	223	FANCD2
chr3	10081352	10081581	224	FANCD2
chr3	10083208	10083431	225	FANCD2
chr3	10084202	10084387	226	FANCD2
chr3	10084685	10084876	227	FANCD2
chr3	10085115	10085318	228	FANCD2
chr3	10085424	10085644	229	FANCD2
chr3	10088232	10088438	230	FANCD2
chr3	10089569	10089786	231	FANCD2
chr3	10091013	10091227	232	FANCD2
chr3	10093949	10094173	233	FANCD2
chr3	10094162	10094367	234	FANCD2
chr3	10101966	10102182	235	FANCD2
chr3	10105434	10105637	236	FANCD2
chr3	10105965	10106187	237	FANCD2
chr3	10106367	10106584	238	FANCD2
chr3	10107003	10107142	239	FANCD2
chr3	10107131	10107238	240	FANCD2
chr3	10107503	10107707	241	FANCD2
chr3	10108820	10109042	242	FANCD2
chr3	10114461	10114682	243	FANCD2
chr3	10114859	10115086	244	FANCD2
chr3	10116091	10116301	245	FANCD2
chr3	10116290	10116384	246	FANCD2
chr3	10119739	10119917	247	FANCD2
chr3	10122734	10122960	248	FANCD2
chr3	10122977	10123200	249	FANCD2
chr3	10127438	10127663	250	FANCD2
chr3	10128792	10128993	251	FANCD2
chr3	10130079	10130279	252	FANCD2
chr3	10130308	10130534	253	FANCD2
chr3	10130523	10130640	254	FANCD2
chr3	10131888	10132105	255	FANCD2
chr3	10133826	10133984	256	FANCD2
chr3	10134873	10135087	257	FANCD2
chr3	10135901	10136100	258	FANCD2
chr3	10136815	10137033	259	FANCD2
chr3	10137979	10138189	260	FANCD2
chr3	10140220	10140441	261	FANCD2
chr3	10140430	10140639	262	FANCD2
chr3	10142810	10143007	263	FANCD2
chr6	35420574	35420724	264	FANCE
chr6	35423407	35423549	265	FANCE
chr6	35423536	35423758	266	FANCE
chr6	35423750	35423958	267	FANCE
chr6	35423947	35424135	268	FANCE
chr6	35425229	35425453	269	FANCE
chr6	35425604	35425832	270	FANCE
chr6	35425980	35426207	271	FANCE
chr6	35426200	35426303	272	FANCE
chr6	35427057	35427273	273	FANCE
chr6	35427389	35427591	274	FANCE
chr6	35428274	35428459	275	FANCE
chr6	35430530	35430749	276	FANCE
chr6	35433951	35434178	277	FANCE
chr11	22646052	22646254	278	FANCF
chr11	22646243	22646409	279	FANCF
chr11	22646398	22646599	280	FANCF
chr11	22646536	22646739	281	FANCF
chr11	22646681	22646889	282	FANCF
chr11	22646878	22647108	283	FANCF
chr11	22647097	22647317	284	FANCF
chr11	22647306	22647401	285	FANCF
chr9	35074019	35074243	286	FANCG
chr9	35074317	35074540	287	FANCG
chr9	35074868	35075097	288	FANCG
chr9	35075181	35075410	289	FANCG
chr9	35075378	35075599	290	FANCG
chr9	35075588	35075759	291	FANCG
chr9	35075872	35076094	292	FANCG
chr9	35076403	35076605	293	FANCG
chr9	35076685	35076906	294	FANCG
chr9	35076937	35077155	295	FANCG
chr9	35077226	35077442	296	FANCG
chr9	35078014	35078145	297	FANCG
chr9	35078134	35078360	298	FANCG
chr9	35078556	35078778	299	FANCG
chr9	35079081	35079302	300	FANCG
chr9	35079323	35079554	301	FANCG
chr15	89790810	89791029	302	FANCI
chr15	89801844	89802073	303	FANCI
chr15	89803897	89804118	304	FANCI
chr15	89804795	89804991	305	FANCI
chr15	89804962	89805185	306	FANCI
chr15	89806551	89806767	307	FANCI
chr15	89807088	89807304	308	FANCI
chr15	89807685	89807903	309	FANCI
chr15	89811607	89811778	310	FANCI
chr15	89816534	89816714	311	FANCI
chr15	89817256	89817431	312	FANCI
chr15	89817420	89817583	313	FANCI
chr15	89819818	89820042	314	FANCI
chr15	89820031	89820127	315	FANCI
chr15	89821853	89822058	316	FANCI
chr15	89824335	89824557	317	FANCI
chr15	89824915	89825127	318	FANCI
chr15	89826314	89826533	319	FANCI
chr15	89828235	89828459	320	FANCI
chr15	89833340	89833561	321	FANCI
chr15	89834779	89834998	322	FANCI
chr15	89835810	89836006	323	FANCI
chr15	89835933	89836100	324	FANCI
chr15	89836136	89836354	325	FANCI
chr15	89837036	89837249	326	FANCI
chr15	89838123	89838346	327	FANCI
chr15	89843001	89843221	328	FANCI
chr15	89843525	89843648	329	FANCI
chr15	89844495	89844714	330	FANCI
chr15	89847005	89847232	331	FANCI
chr15	89848318	89848519	332	FANCI
chr15	89848487	89848709	333	FANCI
chr15	89848781	89848983	334	FANCI
chr15	89849217	89849431	335	FANCI
chr15	89850624	89850844	336	FANCI
chr15	89850773	89851000	337	FANCI
chr15	89856093	89856271	338	FANCI
chr15	89857778	89858001	339	FANCI
chr15	89858452	89858676	340	FANCI
chr15	89859538	89859765	341	FANCI
chr2	58386812	58387022	342	FANCL
chr2	58387221	58387337	343	FANCL
chr2	58388619	58388814	344	FANCL
chr2	58389929	58390153	345	FANCL
chr2	58390039	58390262	346	FANCL
chr2	58390371	58390594	347	FANCL
chr2	58390583	58390679	348	FANCL
chr2	58392672	58392892	349	FANCL
chr2	58392881	58393101	350	FANCL
chr2	58425623	58425828	351	FANCL
chr2	58431199	58431414	352	FANCL
chr2	58448941	58449135	353	FANCL
chr2	58449124	58449196	354	FANCL
chr2	58453832	58453984	355	FANCL
chr2	58456870	58457074	356	FANCL
chr2	58459095	58459296	357	FANCL
chr2	58468330	58468471	358	FANCL
chr14	45605208	45605432	359	FANCM
chr14	45605411	45605603	360	FANCM
chr14	45605592	45605748	361	FANCM
chr14	45606259	45606474	362	FANCM
chr14	45609719	45609944	363	FANCM
chr14	45617851	45618063	364	FANCM
chr14	45618052	45618249	365	FANCM
chr14	45620568	45620767	366	FANCM
chr14	45623076	45623301	367	FANCM
chr14	45623695	45623918	368	FANCM
chr14	45623907	45624080	369	FANCM
chr14	45624429	45624645	370	FANCM
chr14	45624635	45624695	371	FANCM
chr14	45628225	45628340	372	FANCM
chr14	45628329	45628516	373	FANCM
chr14	45633460	45633601	374	FANCM
chr14	45633590	45633773	375	FANCM
chr14	45636021	45636235	376	FANCM
chr14	45636224	45636372	377	FANCM
chr14	45639690	45639893	378	FANCM
chr14	45639882	45640024	379	FANCM
chr14	45642160	45642330	380	FANCM
chr14	45642319	45642521	381	FANCM
chr14	45644264	45644456	382	FANCM
chr14	45644445	45644668	383	FANCM
chr14	45644657	45644746	384	FANCM
chr14	45644735	45644929	385	FANCM
chr14	45644918	45645076	386	FANCM
chr14	45645065	45645283	387	FANCM
chr14	45645271	45645437	388	FANCM
chr14	45645426	45645646	389	FANCM
chr14	45645635	45645827	390	FANCM
chr14	45645813	45645964	391	FANCM
chr14	45645953	45646157	392	FANCM
chr14	45646146	45646347	393	FANCM
chr14	45650502	45650693	394	FANCM
chr14	45650682	45650762	395	FANCM
chr14	45650809	45651030	396	FANCM
chr14	45652912	45653070	397	FANCM
chr14	45653059	45653279	398	FANCM
chr14	45654295	45654459	399	FANCM
chr14	45654448	45654662	400	FANCM
chr14	45656905	45657121	401	FANCM
chr14	45657890	45658073	402	FANCM
chr14	45658062	45658271	403	FANCM
chr14	45658260	45658478	404	FANCM
chr14	45658467	45658682	405	FANCM
chr14	45665357	45665572	406	FANCM
chr14	45665561	45665778	407	FANCM
chr14	45667834	45668005	408	FANCM
chr14	45667994	45668214	409	FANCM
chr14	45669056	45669234	410	FANCM
chr15	34634111	34634334	411	NOP10
chr15	34635120	34635345	412	NOP10
chr16	23614630	23614846	413	PALB2
chr16	23614835	23615051	414	PALB2
chr16	23619151	23619373	415	PALB2
chr16	23625261	23625477	416	PALB2
chr16	23632630	23632844	417	PALB2
chr16	23634091	23634303	418	PALB2
chr16	23634292	23634475	419	PALB2
chr16	23635294	23635514	420	PALB2
chr16	23637532	23637756	421	PALB2
chr16	23640414	23640634	422	PALB2
chr16	23640856	23641014	423	PALB2
chr16	23641003	23641210	424	PALB2
chr16	23641199	23641418	425	PALB2
chr16	23641407	23641606	426	PALB2
chr16	23641595	23641816	427	PALB2
chr16	23646095	23646241	428	PALB2
chr16	23646230	23646427	429	PALB2
chr16	23646416	23646595	430	PALB2
chr16	23646584	23646743	431	PALB2
chr16	23646732	23646952	432	PALB2
chr16	23646941	23647157	433	PALB2
chr16	23647146	23647358	434	PALB2
chr16	23647347	23647563	435	PALB2
chr16	23647552	23647759	436	PALB2
chr16	23649149	23649367	437	PALB2
chr16	23649286	23649481	438	PALB2
chr16	23652275	23652488	439	PALB2
chr7	124463960	124464182	440	POT1
chr7	124465154	124465313	441	POT1
chr7	124465302	124465510	442	POT1
chr7	124467184	124467375	443	POT1
chr7	124469128	124469314	444	POT1
chr7	124469303	124469521	445	POT1
chr7	124475275	124475382	446	POT1
chr7	124475371	124475499	447	POT1
chr7	124481013	124481080	448	POT1
chr7	124481069	124481250	449	POT1
chr7	124482674	124482888	450	POT1
chr7	124482877	124483051	451	POT1
chr7	124486938	124487113	452	POT1
chr7	124491737	124491961	453	POT1
chr7	124491950	124492054	454	POT1
chr7	124492922	124493137	455	POT1
chr7	124493118	124493311	456	POT1
chr7	124498829	124499035	457	POT1
chr7	124499027	124499176	458	POT1
chr7	124503330	124503532	459	POT1
chr7	124503521	124503725	460	POT1
chr7	124510778	124511001	461	POT1
chr7	124510990	124511153	462	POT1
chr7	124532292	124532506	463	POT1
chr7	124537138	124537305	464	POT1
chr17	56769842	56770046	465	RAD51C
chr17	56770034	56770235	466	RAD51C
chr17	56772157	56772346	467	RAD51C
chr17	56772335	56772559	468	RAD51C
chr17	56774040	56774255	469	RAD51C
chr17	56780514	56780654	470	RAD51C
chr17	56780643	56780759	471	RAD51C
chr17	56787160	56787249	472	RAD51C
chr17	56787238	56787408	473	RAD51C
chr17	56798059	56798232	474	RAD51C
chr17	56801345	56801516	475	RAD51C
chr17	56809694	56809872	476	RAD51C
chr17	56809861	56809959	477	RAD51C
chr17	56811396	56811616	478	RAD51C
chr3	169482257	169482487	479	TERC
chr3	169482479	169482673	480	TERC
chr3	169482550	169482728	481	TERC
chr5	1253719	1253953	482	TERT
chr5	1254439	1254627	483	TERT
chr5	1255328	1255549	484	TERT
chr5	1258636	1258850	485	TERT
chr5	1260483	1260675	486	TERT
chr5	1260655	1260877	487	TERT
chr5	1264416	1264626	488	TERT
chr5	1264611	1264757	489	TERT
chr5	1266489	1266707	490	TERT
chr5	1268572	1268801	491	TERT
chr5	1271059	1271260	492	TERT
chr5	1271236	1271324	493	TERT
chr5	1272226	1272461	494	TERT
chr5	1278723	1278949	495	TERT
chr5	1279283	1279472	496	TERT
chr5	1279424	1279604	497	TERT
chr5	1280213	1280306	498	TERT
chr5	1280294	1280479	499	TERT
chr5	1282347	1282571	500	TERT
chr5	1282560	1282749	501	TERT
chr5	1293393	1293605	502	TERT
chr5	1293563	1293762	503	TERT
chr5	1293823	1293987	504	TERT
chr5	1293971	1294178	505	TERT
chr5	1294165	1294377	506	TERT
chr5	1294318	1294548	507	TERT
chr5	1294556	1294704	508	TERT
chr14	24708955	24709178	509	TINF2
chr14	24709196	24709425	510	TINF2
chr14	24709387	24709614	511	TINF2
chr14	24709585	24709806	512	TINF2
chr14	24709794	24709997	513	TINF2
chr14	24709973	24710119	514	TINF2
chr14	24710171	24710351	515	TINF2
chr14	24710320	24710536	516	TINF2
chr14	24710863	24710999	517	TINF2
chr14	24711018	24711243	518	TINF2
chr14	24711212	24711445	519	TINF2
chr14	24711440	24711671	520	TINF2
