# Supplementary material for: Fanconi Anemia germline variants as susceptibility factors in aplastic anemia, MDS and AML
Source: Oncotarget. 2017 Dec 16;9(2):2050–7. doi: 10.18632/oncotarget.23328 (PMC5788620; doi:10.18632/oncotarget.23328)
Supplement: Supplementary file 3 [file oncotarget-09-2050-s003.xlsx]

## Sheet: Sheet1
PatientID	Chr	Start	Ref	Alt	Gene.refGene	ExonicFunc.refGene	AAChange.refGene	ExAC_NFE	snp138	SIFT_pred	Polyphen2_HDIV_pred	Polyphen2_HVAR_pred	LRT_pred	MutationTaster_pred	MutationAssessor_pred
UPN1	chr9	35074121	TT	-	FANCG	frameshift	NM_004629:c.1852_1853del:p.K618fs	4.5e-05	.	.	.	.	.	.	.
UPN2	chr13	32950897	T	G	BRCA2	nonsynonymous	NM_000059:c.T8723G:p.V2908G	3.03e-05	rs28897753	D	D	D	D	D	M
UPN3	chr17	56787298	T	G	RAD51C	nonsynonymous	NM_058216:c.T784G:p.L262V	8.99e-05	rs149331537	.	P	P	D	D	M
UPN4	chr17	56801399	AG	-	RAD51C	splicing	Splicing	1.51e-05	.	.	.	.	.	.	.
UPN5	chr6	35424008	GGA	-	FANCE	nonframeshift	NM_021922:c.733_735del:p.245_245del	0.0006	rs45451605	.	.	.	.	.	.
UPN6	chr13	32911524	C	G	BRCA2	nonsynonymous	NM_000059:c.C3032G:p.T1011R	3.02e-05	rs80358548	D	D	D	D	D	L
UPN7	chr15	89858594	G	A	FANCI	nonsynonymous	NM_018193:c.G3718A:p.E1240K	1.5e-05	.	T	P	P	D	D	M
UPN8	chr9	35074121	TT	-	FANCG	frameshift	NM_004629:c.1852_1853del:p.K618fs	4.5e-05	.	.	.	.	.	.	.
UPN9	chr16	89877336	C	T	FANCA	splicing	Splicing	.	.	.	.	.	.	D	.
UPN10	chr15	89804019	C	T	FANCI	nonsynonymous	NM_001113378:c.C233T:p.S78L	4.5e-05	.	T	D	D	D	D	M
UPN11	chr13	32932012	G	A	BRCA2	nonsynonymous	NM_000059:c.G7751A:p.G2584D	0	rs80359001	D	D	D	D	D	M
UPN12	chr17	56774080	T	C	RAD51C	nonsynonymous	NM_058216:c.T431C:p.I144T	5.99e-05	rs28363307	D	D	P	D	D	M
UPN12	chrX	14883612	C	G	FANCB	nonsynonymous	NM_152633:c.G21C:p.M7I	.	.	D	D	P	D	D	M
UPN13	chr5	1266620	C	G	TERT	nonsynonymous	NM_001193376:c.G2613C:p.L871F	2.2e-05	.	D	D	D	D	D	M
UPN14	chr5	1264693	C	A	TERT	nonsynonymous	NM_198253:c.G2669T:p.G890V	.	.	D	D	D	D	D	M
UPN15	chr15	89826440	C	A	FANCI	nonsynonymous	NM_001113378:c.C1657A:p.L553M	0	rs374363189	T	D	D	D	D	M
UPN16	chr15	89820093	G	A	FANCI	nonsynonymous	NM_001113378:c.G1264A:p.G422R	0.0002	rs146040966	D	D	D	D	D	M
UPN16	chr14	45633566	T	G	FANCM	nonsynonymous	NM_020937:c.T1586G:p.V529G	.	.	D	D	D	D	D	M
UPN17	chr15	89824431	C	G	FANCI	nonsynonymous	NM_001113378:c.C1412G:p.P471R	0.0001	rs139072231	D	D	D	D	D	M
UPN18	chr16	89839693	G	C	FANCA	nonsynonymous	NM_000135:c.C2000G:p.P667R	0.0001	.	D	D	D	N	D	M
UPN19	chr16	89805923	C	T	FANCA	nonsynonymous	NM_000135:c.G3973A:p.D1325N	.	.	D	D	P	N	D	M
UPN20	chr13	32936782	C	T	BRCA2	nonsynonymous	NM_000059:c.C7928T:p.A2643V	.	rs80359018	D	D	D	D	D	M
UPN21	chr13	32910417	C	T	BRCA2	nonsynonymous	NM_000059:c.C1925T:p.S642F	.	.	D	D	D	N	D	M
UPN22	chrX	14862625	C	T	FANCB	nonsynonymous	NM_152633:c.G2165A:p.R722K	.	.	.	D	P	D	D	M
UPN23	chr6	35424009	GGA	-	FANCE	nonframeshift	NM_021922:c.734_736del:p.245_246del	.	.	.	.	.	.	.	.
UPN24	chr16	89828378	T	C	FANCA	nonsynonymous	NM_000135:c.A2831G:p.D944G	.	.	D	D	D	D	D	M
UPN25	chr14	45636244	G	C	FANCM	nonsynonymous	NM_020937:c.G1880C:p.R627P	1.5e-05	.	D	D	P	D	D	M
UPN26	chr16	89805074	C	T	FANCA	nonsynonymous	NM_000135:c.G4303A:p.A1435T	3.05e-05	rs74977201	T	D	D	D	D	M
UPN27	chr2	58388714	A	T	FANCL	nonsynonymous	NM_001114636:c.T978A:p.D326E	0	rs140088149	D	D	D	D	D	M
UPN28	chr16	89869722	C	T	FANCA	nonsynonymous	NM_000135:c.G737A:p.G246E	4.5e-05	.	D	D	D	N	D	M
UPN29	chr16	89857830	G	A	FANCA	nonsynonymous	NM_000135:c.C1340T:p.S447L	0.0007	rs149551759	D	B	B	N	D	M
UPN30	chr9	97912338	G	A	FANCC	stopgain	NM_000136:c.C553T:p.R185X	7.52e-05	rs121917783	T	.	.	N	A	.
UPN31	chr16	89805689	G	A	FANCA	nonsynonymous	NM_000135:c.C4019T:p.S1340F	.	rs112734327	D	D	P	N	D	L
UPN32	chr16	89813256	T	C	FANCA	nonsynonymous	NM_000135:c.A3391G:p.T1131A	0.0002	.	D	D	P	D	D	M
UPN33	chr16	89877149	C	T	FANCA	nonsynonymous	NM_000135:c.G488A:p.R163H	.	rs375648811	D	D	D	N	D	M
UPN34	chr13	32932012	G	A	BRCA2	nonsynonymous	NM_000059:c.G7751A:p.G2584D	0	rs80359001	D	D	D	D	D	M
